# Supplementary material for: Predicting environmental stressor levels with machine learning: a comparison between amplicon sequencing, metagenomics, and total RNA sequencing based on taxonomically assigned data
Source: Front Microbiol. 2023 Nov 24;14:1217750. doi: 10.3389/fmicb.2023.1217750 (PMC10704153; doi:10.3389/fmicb.2023.1217750)
Supplement: Supplementary file 2 [file Data_Sheet_2.xlsx]

## Sheet: Sheet1
Algorithm	Optimized hyperparameter (name in ski-learn)	Tested values
XGB	learning_rate	0.3, 0.25, 0.2, 0.15, 0.1, 0.05, 0.01
	n_estimators	50, 87, 125, 162, 200
	reg_lambda	1.0, 3.25, 5.5, 7.75, 10.0
	reg_alpha	0.0, 2.5, 5.0, 7.5, 10.0
	min_child_weight	1.0, 3.25, 5.5, 7.75, 10.0
	gamma	0.0, 5.0, 10.0, 15.0, 20.0
	max_depth	3,4,5,6
RF	n_estimators	50, 87, 125, 162, 200
	criterion	gini, entropy
	max_features	auto, sqrt
	min_samples_leaf	1, 2, 4
LSVC	loss	hinge, squared_hinge
	rol	1e-6, 1e-5, 1e-4, 1e-3, 1e-2
	C	0.5 , 0.6111, 0.7222, 0.8333, 0.9444, 1.0555, 1.1666, 1.277, 1.3888, 1.5
	intercept_scaling	0.5 , 0.6111, 0.7222, 0.8333, 0.9444, 1.0555, 1.1666, 1.277, 1.3888, 1.5
SVC	C	0.1, 1.2, 2.3, 3.4, 4.5, 5.6, 6.7, 7.8, 8.9, 10
	kernel	linear, poly, rbf, sigmoid
	degree	2, 3, 4
	gamma	0.1, 1.2, 2.3, 3.4, 4.5, 5.6, 6.7, 7.8, 8.9, 10
Ridge	tol	1e-6, 1e-5, 1e-4, 1e-3, 1e-2
	C	0.5 , 0.6111, 0.7222, 0.8333, 0.9444, 1.0555, 1.1666, 1.277, 1.3888, 1.5
	intercept_scaling	0.5 , 0.6111, 0.7222, 0.8333, 0.9444, 1.0555, 1.1666, 1.277, 1.3888, 1.5
	solver	newton-cg, lbfgs, sag, saga
Lasso	tol	1e-6, 1e-5, 1e-4, 1e-3, 1e-2
	C	0.5 , 0.6111, 0.7222, 0.8333, 0.9444, 1.0555, 1.1666, 1.277, 1.3888, 1.5
	intercept_scaling	0.5 , 0.6111, 0.7222, 0.8333, 0.9444, 1.0555, 1.1666, 1.277, 1.3888, 1.5
MLP	hidden_layer_sizes	from number of training set features to number of training set samples in 10 intervals total (or vice versa if number of samples < number of features)
	activation	tanh, relu, logistic, identity
	solver	sgd, adam, lbfgs
	alpha	1e-6, 1e-5, 1e-4, 1e-3, 1e-2
	learning_rate	constant, adaptive, invscaling
KNN	n_neighbors	3, 4, 5, 6, 7, 8
	algorithm	ball_tree, kd_tree, brute
	leaf_size	20, 24, 28, 32, 36, 40
	weights	uniform, distance
	p	1, 2, 3
