# Supplementary material for: Predicting environmental stressor levels with machine learning: a comparison between amplicon sequencing, metagenomics, and total RNA sequencing based on taxonomically assigned data
Source: Front Microbiol. 2023 Nov 24;14:1217750. doi: 10.3389/fmicb.2023.1217750 (PMC10704153; doi:10.3389/fmicb.2023.1217750)
Supplement: Supplementary file 3 [file Data_Sheet_3.xlsx]

## Sheet: Chord diagram numbers
Taxonomic level: phylum						Taxonomic level: genus						Taxonomic level: species
Taxa counts			Taxa overlaps			Taxa counts			Taxa overlaps			Taxa counts			Taxa overlaps
Sequencing type	Category	Number of taxa	Overlap between	and	Number of overlapping taxa	Sequencing type	Category	Number of taxa	Overlap between	and	Number of overlapping taxa	Sequencing type	Category	Number of taxa	Overlap between	and	Number of overlapping taxa
metagenomics	Unique taxa	19	metagenomics	totalrnaseq	74	metagenomics	Unique taxa	1399	metagenomics	totalrnaseq	876	metagenomics	Unique taxa	2660	metagenomics	totalrnaseq	841
totalrnaseq		2	metagenomics	16s-esv	19	totalrnaseq		25	metagenomics	16s-esv	337	totalrnaseq		50	metagenomics	16s-esv	51
16s-esv		1	metagenomics	its-esv	15	16s-esv		9	metagenomics	its-esv	93	16s-esv		42	metagenomics	its-esv	8
its-esv		0	metagenomics	16s-otu	20	its-esv		82	metagenomics	16s-otu	291	its-esv		195	metagenomics	16s-otu	26
16s-otu		1	metagenomics	its-otu	16	16s-otu		7	metagenomics	its-otu	107	16s-otu		8	metagenomics	its-otu	13
its-otu		2	totalrnaseq	16s-esv	18	its-otu		256	totalrnaseq	16s-esv	234	its-otu		357	totalrnaseq	16s-esv	22
metagenomics	Total taxa	95	totalrnaseq	its-esv	14	metagenomics	Total taxa	2488	totalrnaseq	its-esv	34	metagenomics	Total taxa	3522	totalrnaseq	its-esv	4
totalrnaseq		76	totalrnaseq	16s-otu	19	totalrnaseq		903	totalrnaseq	16s-otu	191	totalrnaseq		892	totalrnaseq	16s-otu	10
16s-esv		24	totalrnaseq	its-otu	16	16s-esv		363	totalrnaseq	its-otu	36	16s-esv		114	totalrnaseq	its-otu	5
its-esv		20	16s-esv	its-esv	0	its-esv		491	16s-esv	its-esv	0	its-esv		506	16s-esv	its-esv	0
16s-otu		25	16s-esv	16s-otu	23	16s-otu		315	16s-esv	16s-otu	267	16s-otu		55	16s-esv	16s-otu	42
its-otu		23	16s-esv	its-otu	0	its-otu		678	16s-esv	its-otu	0	its-otu		673	16s-esv	its-otu	0
			its-esv	16s-otu	0				its-esv	16s-otu	0				its-esv	16s-otu	0
			its-esv	its-otu	19				its-esv	its-otu	381				its-esv	its-otu	307
			16s-otu	its-otu	0				16s-otu	its-otu	0				16s-otu	its-otu	0
